# Supplementary material for: Outcomes of endoscopic retrograde cholangiopancreatography performed in the AM versus PM: does procedural timing matter?
Source: J Can Assoc Gastroenterol. 2024 Aug 26;7(6):411–5. doi: 10.1093/jcag/gwae028 (PMC11637997; doi:10.1093/jcag/gwae028)
Supplement: gwae028_suppl_Supplementary_Coi_forms [file gwae028_suppl_supplementary_coi_forms.zip]

Archive with 6 entries (6 files):
- All other authors COI.docx
- GM COI.docx
- JM COI.docx
- RK COI.docx
- SCG COI.docx
- STROBE_checklist_cohort.docx
